# Supplementary material for: Coconut Oil Alleviates the Oxidative Stress-Mediated Inflammatory Response via Regulating the MAPK Pathway in Particulate Matter-Stimulated Alveolar Macrophages
Source: Molecules. 2022 May 2;27(9):2898. doi: 10.3390/molecules27092898 (PMC9105152; doi:10.3390/molecules27092898)
Supplement: Supplementary file 1 [file molecules-27-02898-s001.zip]

Archive with 1 entries (1 files):
- molecules-1684366-supplementary.pdf
